# Supplementary material for: Assessment of a Helium/Argon-Generated Cold Atmospheric Plasma Device’s Safety Utilizing a Pig Model
Source: Int J Mol Sci. 2025 Aug 14;26(16):7854. doi: 10.3390/ijms26167854 (PMC12386185; doi:10.3390/ijms26167854)
Supplement: Supplementary file 1 [file ijms-26-07854-s001.zip]

Archive with 1 entries (1 files):
- ijms-3749988-supplementary.pdf
